# Supplementary material for: Reprimo (RPRM) as a Potential Preventive and Therapeutic Target for Radiation-Induced Brain Injury via Multiple Mechanisms
Source: Int J Mol Sci. 2023 Dec 2;24(23):17055. doi: 10.3390/ijms242317055 (PMC10707327; doi:10.3390/ijms242317055)
Supplement: Supplementary file 1 [file ijms-24-17055-s001.zip]

Archive with 1 entries (1 files):
- ijms-2659290-supplementary.pdf
